# Supplementary material for: Development of a New Affinity Gold Polymer Membrane with Immobilized Protein A
Source: Membranes (Basel). 2024 Jan 24;14(2):31. doi: 10.3390/membranes14020031 (PMC10890041; doi:10.3390/membranes14020031)
Supplement: Supplementary file 1 [file membranes-14-00031-s001.zip]

Archive with 1 entries (1 files):
- membranes-2758982-supplementary.pdf
